# Supplementary material for: 1,25-Dihydroxyvitamin D3 regulates furin-mediated FGF23 cleavage
Source: JCI Insight. 2023 Sep 8;8(17):e168957. doi: 10.1172/jci.insight.168957 (PMC10544208; doi:10.1172/jci.insight.168957)
Supplement: Supporting data values [file jciinsight-8-168957-s050.xlsx]

## Sheet: 1A
WT	Vdr -/-
504.4	1627.8
982.2	1044.4
314.4	2386.7
273.3	978.9

## Sheet: 1B
WT	Vdr -/-
505.454	144.546
937.273	49.0909
288.182	64.5455
238.182	28.1818
492.273	71.5909

## Sheet: 1C
WT	Vdr -/-
0.997914	11.2615
1.04793	21.2748
1.09098	36.977
1.14744	34.7352

## Sheet: 1D
WT	Vdr -/-
3.267	1.135
1.848	1.223
3.167	1.393
4.255	1.232
1.861	1.07
2.721	2.634

## Sheet: 1E
WT	Vdr -/-
10.1473	7.89923
8.9845	4.25581
9.75969	9.60465
12.3954	7.51163
11.5426	6.50388
9.60465	8.36434

## Sheet: 1F
WT	Vdr -/-
355.333	3298.67
247.556	4459.78
218.667	1882
348.667	957.556
337.556	1659.78
287.556	1517.56
275.333	2042
	2127.56
	952
	4219.78

## Sheet: 1G
WT	Vdr -/-
515.905	31.6191
420.667	61.6191
158.286	616.857
237.81	205.905
251.143	72.0952
121.619	25.4286
110.667	306.381
150.667	207.333
	388.286
	102.571

## Sheet: 1H
WT	Vdr -/-
0.688757	104.325
0.588484	72.3766
1.38147	3.05095
1.46616	4.65048
1.34408	23.022
2.3644	59.6792
2.48795	6.6649
	10.2615
	2.4518
	41.1399

## Sheet: 1I
WT	Vdr -/-
2.89069	2.14267
2.63309	2.12285
2.56374	1.86856
2.20211	1.87682
2.321	2.36063
2.22193	1.66876
2.02213	2.332
1.97	3.495
1.568	1.804
	2.398

## Sheet: 1J
WT	Vdr -/-
8.63958	7.48854
8.57188	7.48854
7.42083	9.11354
8.36875	6.94688
8.16563	6.74375
8.50417	8.91042
7.55625	7.42083
8.23333	6.67604
7.42083	7.69167
7.9625	7.60891
8.08437

[truncated: 58 more sheets: 2A, 2B, 2C, 2D, 2E, 2F, 3A, 3B, 3C, 3D, 4A, 4B, 4C, 4E, 4F, 5A, 5B, 5C, 5D, 5E …]
